# Supplementary material for: Synthesis of Super-High-Viscosity Poly-γ-Glutamic Acid by pgdS-Deficient Strain of Bacillus licheniformis and Its Application in Microalgae Harvesting
Source: Microorganisms. 2024 Nov 22;12(12):2398. doi: 10.3390/microorganisms12122398 (PMC11679365; doi:10.3390/microorganisms12122398)
Supplement: Supplementary file 1 [file microorganisms-12-02398-s001.zip]

Archive with 1 entries (1 files):
- microorganisms-3273791-supplementary.pdf
